# Supplementary material for: Preparation and Performance of Nickel-Doped LaSrCoO3-SrCO3 Composite Materials for Alkaline Oxygen Evolution in Water Splitting
Source: Nanomaterials (Basel). 2025 Jan 28;15(3):210. doi: 10.3390/nano15030210 (PMC11821170; doi:10.3390/nano15030210)
Supplement: Supplementary file 1 [file nanomaterials-15-00210-s001.zip]

Archive with 1 entries (1 files):
- nanomaterials-3425033-supplementary.pdf
